# Supplementary material for: Optical Monitoring of the Biodegradation of Porous and Solid Silicon Nanoparticles
Source: Nanomaterials (Basel). 2021 Aug 25;11(9):2167. doi: 10.3390/nano11092167 (PMC8466475; doi:10.3390/nano11092167)
Supplement: Supplementary file 1 [file nanomaterials-11-02167-s001.zip]

Archive with 1 entries (1 files):
- nanomaterials-1341677-SI.pdf
